# Supplementary material for: Sequencing and Phylogenetic Analysis of the Chloroplast Genome of Three Apricot Species
Source: Genes (Basel). 2023 Oct 18;14(10):1959. doi: 10.3390/genes14101959 (PMC10606377; doi:10.3390/genes14101959)
Supplement: Supplementary file 1 [file genes-14-01959-s001.zip]

Archive with 4 entries (4 files):
- Supplemental_Table_S1.Species_included_in_the_phylogenetic_analysis.xlsx
- Supplemental_Table_S2.Intron_lengths_in_the_chloroplast_genomes_of_three_apricots.xlsx
- Supplemental_Table_S3.Types_of_long_repetitive_sequence_in_types of_three_apricots.xlsx
- Supplemental_Table_S4._SSR_information_for_three_apricots.xlsx
