# Supplementary material for: Sequencing and Phylogenetic Analysis of the Chloroplast Genome of Three Apricot Species
Source: Genes (Basel). 2023 Oct 18;14(10):1959. doi: 10.3390/genes14101959 (PMC10606377; doi:10.3390/genes14101959)
Supplement: Supplementary file 1 [file genes-14-01959-s001.zip › Supplemental_Table_S1.Species_included_in_the_phylogenetic_analysis.xlsx]

## Sheet: Sheet1
Species included in the phylogenetic analysis
Species name	Order	Family	Phylum	Gen Bank number
Pinus thunbergii	Pinaceae	Pinaceae	Gymnosperm	NC_001631
Ginkgo biloba	Ginkgoales	Ginkgoaceae		NC_016986
Zea mays	Poales	Gramineae	Monocots	NC_001666
Triticum aestivum	Poales	Gramineae		NC_002762
Amborella trichopoda	Amborellales	Amborellaceae	Basal Angiosperms	NC_005086
Nuphar advena	Nymphaeales	Nymphaeaceae		NC_008788
Vitis vinifera	Vitales	Vitaceae		NC_007957
Olea europaea	Lamiales	Oleaceae	Asterids-Euastrids I	NC_013707
Nicotiana tabacum	Solanales	Solanaceae		NC_001879
Helianthus annuus	Asterales	Compositae	Asterids-Euastrids II	NC_007977
Panax ginseng	Apiales	Araliaceae		NC_006290
Oenothera biennis	Myrtales	Onagraceae		NC_010361
Eucalyptus globulus subsp	Myrtales	Myrtaceae		NC_008115
Citrus sinensis	Sapindales	Rutaceae	Eurosids II	NC_008334
Gossypium arboreum	Malvales	Malvaceae		NC_016712
Brassica napus	Capparales	Cruciferae		NC_016734
Populus trichocarpa	Malpighiales	Salicaceae	Rosids-Eurosids I	NC_009143
Medicago truncatula	Fabales	Fabaceae		NC_003119
Cucumis sativus	Cucurbitales	Cucurbitaceae		NC_007144
Pyrus pyrifolia	Rosales	Rosaceae		NC_015996
Prunus padus	Rosales	Rosaceae		NC_026982
Prunus yedoensis	Rosales	Rosaceae		NC_026980
Prunus pseudocerasus	Rosales	Rosaceae		NC_030599
Prunus maximowiczii	Rosales	Rosaceae		NC_026981
Prunus sibirica L.	Rosales	Rosaceae		KY101154
Prunus armeniaca L	Rosales	Rosaceae		KY101151
Kernel consumption apricot	Rosales	Rosaceae		KY101150
Prunus persica	Rosales	Rosaceae		NC_014697
Prunus mume	Rosales	Rosaceae		NC_023798
