# Supplementary material for: Sequencing and Phylogenetic Analysis of the Chloroplast Genome of Three Apricot Species
Source: Genes (Basel). 2023 Oct 18;14(10):1959. doi: 10.3390/genes14101959 (PMC10606377; doi:10.3390/genes14101959)
Supplement: Supplementary file 1 [file genes-14-01959-s001.zip › Supplemental_Table_S2.Intron_lengths_in_the_chloroplast_genomes_of_three_apricots.xlsx]

## Sheet: Sheet1
The genes with introns in the Prunus Armeniaca chloroplast genome and the length of the exons and introns.
No.	Gene	Location	Exon Ⅰ	Intron Ⅰ	Exon Ⅱ	Intron Ⅱ	Exon Ⅲ
1	atpF	LSC	411	746	144
2	clpP	LSC	228	622	289	819	71
3	ndhA	SSC	540	1141	552
4	ndhB	IR	756	680	777
5	petB	LSC	6	752	642
6	petD	LSC	8	744	475
7	rpl2	IR	435	683	384
8	rpl16	LSC	399	1012	9
9	rpoC1	LSC	1617	754	435
10	rps12	IR	26	536	232
11	rps16	LSC	230	815	40
12	trnA-UGC	IR	38	807	35
13	trnG-GCC	LSC	23	725	37
14	trnI-GAU	IR	42	943	35
15	trnK-UUU	LSC	35	2537	37
16	trnL-UAA	LSC	37	514	50
17	trnV-UAC	LSC	37	597	39
18	ycf3	LSC	153	763	228	715	126
The genes with introns in the Kernel consumption apricot chloroplast genome and the length of the exons and introns.
No.	Gene	Location	Exon Ⅰ	Intron Ⅰ	Exon Ⅱ	Intron Ⅱ	Exon Ⅲ
1	atpF	LSC	411	744	144
2	clpP	LSC	228	621	289	819	71
3	ndhA	SSC	540	1132	552
4	ndhB	IR	756	680	777
5	petB	LSC	6	754	642
6	petD	LSC	8	744	475
7	rpl2	IR	435	683	384
8	rpl16	LSC	399	1012	9
9	rpoC1	LSC	1617	754	435
10	rps12	IR	26	536	232
11	rps16	LSC	230	813	40
12	trnA-UGC	IR	38	807	35
13	trnG-GCC	LSC	23	725	37
14	trnI-GAU	IR	42	943	35
15	trnK-UUU	LSC	35	2538	37
16	trnL-UAA	LSC	37	514	50
17	trnV-UAC	LSC	37	597	39
18	ycf3	LSC	153	763	228	715	126
The genes with introns in the Prunus sibirica chloroplast genome and the length of the exons and introns.
No.	Gene	Location	Exon Ⅰ	Intron Ⅰ	Exon Ⅱ	Intron Ⅱ	Exon Ⅲ
1	atpF	LSC	411	743	144
2	clpP	LSC	228	620	289	819	71
3	ndhA	SSC	540	1153	552
4	ndhB	IR	756	680	777
5	petB	LSC	6	753	642
6	petD	LSC	8	744	475
7	rpl2	IR	435	683	384
8	rpl16	LSC	399	1024	9
9	rpoC1	LSC	1617	754	435
10	rps12	IR	26	536	232
11	rps16	LSC	230	813	40
12	trnA-UGC	IR	38	807	35
13	trnG-GCC	LSC	23	731	39
14	trnI-GAU	IR	42	943	35
15	trnK-UUU	LSC	35	2542	37
16	trnL-UAA	LSC	37	514	50
17	trnV-UAC	LSC	37	597	39
18	ycf3	LSC	153	763	228	723	126
