# Supplementary material for: Sequencing and Phylogenetic Analysis of the Chloroplast Genome of Three Apricot Species
Source: Genes (Basel). 2023 Oct 18;14(10):1959. doi: 10.3390/genes14101959 (PMC10606377; doi:10.3390/genes14101959)
Supplement: Supplementary file 1 [file genes-14-01959-s001.zip › Supplemental_Table_S3.Types_of_long_repetitive_sequence_in_types of_three_apricots.xlsx]

## Sheet: Sheet2
Supplemental Table S3.Repetitive sequence types of three Apricots
Number	Length	Type	Region	Locus1	Location
1	40	F	IRa	rps12_trnV-GAC/ndhA_ndhA	IGS
2	40	P	SSC	ndhA_ndhA/trnV-GAC_rps12_3end	IGS
3	38	P	LSC	psbT_psbN/psbT_psbN	IGS
4	29	R	SSC	rpl32_trnL-UAG/rpl32_trnL-UAG	IGS
5	25	P	LSC	trnG-GCC_trnR-UCU/trnG-GCC_trnR-UCU	IGS
6	24	P	IRa	ycf1/ycf1	CDS
7	24	R	IRa,SSC	ycf1,ndhF/ycf1,ndhF	CDS
8	24	P	IRb	ycf1/ycf1	CDS
9	23	F	LSC	ycf3_ycf3/rps12_trnV-GAC	IGS
10	23	R	LSC	ndhK_ndhC/ndhK_ndhC	IGS
11	23	F	LSC	ndhC_trnV-UAC/ndhC_trnV-UAC	IGS
12	21	F	LSC	trnS-GCU/trnS-UGA	CDS
13	21	F	LSC	trnC-GCA_petN/trnC-GCA_petN	IGS
14	21	P	LSC	trnS-UGA/trnS-GGA	CDS
15	21	F	LSC	psaA_ycf3/ndhC_trnV-UAC	IGS
16	21	P	LSC	psaJ_rpl33/psaJ_rpl33	IGS
17	20	R	LSC	trnH-GUG_psbA/trnH-GUG_psbA	IGS
18	20	P	LSC	matK_rps16/matK_rps16	IGS
19	20	R	LSC	trnQ-UUG_psbK/trnQ-UUG_psbK	IGS
20	20	P	LSC	trnS-UGA/ycf3_trnS-GGA,trnS-GGA	IGS,CDS
21	20	P	LSC	rps4_trnT-UGU/rps4_trnT-UGU	IGS
22	20	R	LSC	trnT-UGU_trnL-UAA/trnT-UGU_trnL-UAA	IGS
23	20	R	LSC	ndhC/ndhC	CDS
24	20	P	LSC	ndhC_trnV-UAC/ndhC_trnV-UAC	IGS
25	20	F	LSC	rbcL_accD/clpP_clpP	IGS
26	20	R	LSC	trnP-UGG_psaJ/trnP-UGG_psaJ	IGS
27	20	P	LSC	trnH-GUG_rps19/trnH-GUG_rps19	IGS
28	20	F	LSC	trnH-GUG_rps19/trnH-GUG_rps19	IGS
29	19	P	LSC	matK_rps16/trnL-UAA_trnL-UAA	IGS
30	19	F	LSC	trnG-GCC/trnG-GCC	CDS
31	19	C	LSC	trnR-UCU_atpA/trnE-UUC_trnT-GGU	IGS
32	19	F	LSC	petN_psbM/petN_psbM	IGS
33	19	R	LSC	psbM_trnD-GUC/rpl36_rps8	IGS
34	19	R	LSC	trnT-GGU_psbD/trnT-GGU_psbD	IGS
35	19	R	LSC	rps12_clpP,clpP/rps12_clpP,clpP	IGS,CDS
36	19	R	LSC	clpP_clpP/clpP_clpP	IGS
37	19	R	SSC	ndhA_ndhA/ndhA_ndhA	IGS
38	19	R	SSC	ycf1/ycf1	CDS
39	19	F	LSC	trnH-GUG_rps19/trnH-GUG_rps19	IGS
40	18	F	LSC	matK/rps16_rps16	IGS
41	18	P	LSC	atpH_atpI/atpH_atpI	IGS
42	18	F	LSC	petN_psbM/psbD	CDS
Prunus sibirica unique
43	32	R	SSC	rpl32_trnL-UAG/rpl32_trnL-UAG	IGS
44	30	R	LSC	ycf3_ycf3/ycf3_ycf3	IGS
45	24	P	LSC	trnR-UCU_atpA/trnR-UCU_atpA	IGS
46	23	R	LSC	trnF-GAA_ndhJ/trnF-GAA_ndhJ	IGS
47	23	F	SSC	rpl32_trnL-UAG/rpl32_trnL-UAG	IGS
48	23	F	SSC	rpl32_trnL-UAG/rpl32_trnL-UAG	IGS
49	21	F	LSC	trnR-UCU_atpA/clpP_clpP	IGS
50	21	F	SSC	rpl32,rpl32_trnL-UAG/rpl32_trnL-UAG	CDS,IGS
51	20	P	LSC	atpH_atpI/psaJ_rpl33	IGS
52	20	P	LSC	trnF-GAA_ndhJ/trnF-GAA_ndhJ	IGS
53	20	P	LSC	trnF-GAA_ndhJ/trnF-GAA_ndhJ	IGS
54	20	F	SSC	rpl32_trnL-UAG/rpl32_trnL-UAG	IGS
55	19	R	LSC	atpH_atpI/atpH_atpI	IGS
56	19	P	LSC	atpH_atpI/clpP_clpP	IGS
57	19	R	LSC	ycf3_ycf3/ycf3_ycf3	IGS
58	19	F	SSC	ndhF_rpl32/ndhF_rpl32	IGS
59	18	P	LSC	matK_rps16/atpH_atpI	IGS
60	18	F	LSC	matK_rps16/ycf1	IGS,CDS
61	18	R	LSC	trnG-GCC_trnG-GCC/trnG-GCC_trnG-GCC	IGS
62	18	F	LSC	trnR-UCU_atpA/psbE_petL	IGS
63	18	F	LSC	trnR-UCU_atpA/trnR-UCU_atpA	IGS
Kernel consumption apricot unique
64	28	P	LSC	matK_rps16/matK_rps16	IGS
65	26	P	LSC	trnS-GCU/trnS-GGA	CDS
66	24	F	LSC	accD_psaI/accD_psaI	IGS
67	20	R	LSC	trnG-GCC_trnR-UCU/trnG-GCC_trnR-UCU	IGS
68	19	F	LSC	clpP_clpP/petB_petB	IGS
69	18	R	LSC	rps16_rps16/rps16_rps16	IGS
70	18	C	LSC	rps16_trnQ-UUG/petB_petB	IGS
71	18	F	LSC	rps16_trnQ-UUG/rps2_rpoC2	IGS
72	18	F	LSC	rps16_trnQ-UUG/clpP_clpP	IGS
73	18	P	LSC	trnG-GCC_trnR-UCU/trnG-GCC_trnR-UCU	IGS
74	18	F	LSC	trnR-UCU_atpA/trnR-UCU_atpA	IGS
75	18	R	LSC,SSC	ndhK_ndhC/ycf1	IGS
76	18	F	LSC,SSC	ndhK_ndhC/ycf1	IGS
Prunus Armeniaca unique
77	23	R	LSC	trnR-UCU_atpA/trnR-UCU_atpA	IGS
78	20	F	SSC	rpl32_trnL-UAG/rpl32_trnL-UAG	IGS
79	18	F	LSC	rps16_trnQ-UUG/trnT-UGU_trnL-UAA	IGS
80	18	R	LSC	trnR-UCU_atpA/trnR-UCU_atpA	IGS
81	18	R	LSC,SSC	psbE_petL/ndhF_rpl32	IGS
82	18	P	LSC	psaJ_rpl33/psaJ_rpl33	IGS
83	18	R	LSC	rpl14/rpl14	CDS
84	18	R	IRa,SSC	rps19/rps15	CDS
85	18	P	IRa	trnI-GAU/trnN-GUU	CDS
86	18	F	IRa	4.5SrRNA_5SrRNA/4.5SrRNA_5SrRNA	IGS
