# Supplementary material for: Sequencing and Phylogenetic Analysis of the Chloroplast Genome of Three Apricot Species
Source: Genes (Basel). 2023 Oct 18;14(10):1959. doi: 10.3390/genes14101959 (PMC10606377; doi:10.3390/genes14101959)
Supplement: Supplementary file 1 [file genes-14-01959-s001.zip › Supplemental_Table_S4._SSR_information_for_three_apricots.xlsx]

## Sheet: kernel consumption apricot
Supplemental Table 4. SSR information of kernel consumption apricot
SSR_number	SSR_type	SSR	size	start	end	Location	Region
1	p1	(T)14	14	1591	1604	psbA_trnK-UUU	LSC
2	p1	(A)11	11	2905	2915	matK	LSC
3	p1	(T)11	11	3251	3261	matK	LSC
4	p1	(A)10	10	3742	3751	matK_rps16	LSC
5	p1	(T)12	12	4014	4025	matK_rps16	LSC
6	p1	(C)12	12	5470	5481	rps16_rps16	LSC
7	c	(T)14ccccaaccg(A)14	37	5612	5648	rps16_rps16	LSC
8	p1	(A)16	16	6783	6798	rps16_trnQ-UUG	LSC
9	p1	(A)10	10	8396	8405	trnS-GCU_trnG-GCC	LSC
10	p1	(T)10	10	9457	9466	trnG-GCC_trnG-GCC	LSC
11	p1	(T)10	10	9865	9874	trnR-UCU_atpA	LSC
12	p1	(T)10	10	11825	11834	atpA_atpF	LSC
13	p1	(A)10	10	12709	12718	atpF_atpF	LSC
14	p2	(AT)6	12	12904	12915	atpF_atpF	LSC
15	p1	(T)10	10	13286	13295	atpF_atpH	LSC
16	p1	(T)10	10	14148	14157	atpH_atpI	LSC
17	p1	(T)11	11	14869	14879	atpH_atpI	LSC
18	p1	(A)17	17	16757	16773	rps2_rpoC2	LSC
19	p1	(T)11	11	18953	18963	rpoC2	LSC
20	p1	(T)10	10	26672	26681	rpoB	LSC
21	p1	(A)12	12	27752	27763	rpoB_trnC-GCA	LSC
22	p1	(T)10	10	29608	29617	petN_psbM	LSC
23	p1	(T)14	14	37586	37599	trnS-UGA_psbZ	LSC
24	p2	(AT)6	12	48359	48370	trnT-UGU_trnL-UAA	LSC
25	p1	(A)15	15	48813	48827	trnT-UGU_trnL-UAA	LSC
26	p2	(TA)6	12	50636	50647	trnF-GAA_ndhJ	LSC
27	p1	(T)10	10	52268	52277	ndhK_ndhC	LSC
28	p1	(T)10	10	56313	56322	atpB	LSC
29	p1	(T)16	16	59012	59027	rbcL_accD	LSC
30	p1	(C)11	11	60949	60959	accD_psaI	LSC
31	p1	(T)10	10	62753	62762	ycf4_cemA	LSC
32	p1	(A)10	10	62898	62907	ycf4_cemA	LSC
33	p1	(A)11	11	65475	65485	petA_psbJ	LSC
34	p1	(T)10	10	66091	66100	psbJ_psbL,psbL	LSC
35	p1	(A)10	10	66275	66284	psbF	LSC
36	p1	(A)12	12	67430	67441	psbE_petL	LSC
37	p2	(TA)6	12	67599	67610	psbE_petL	LSC
38	c	(T)11agaataagttattct(A)13	39	69309	69347	psaJ_rpl33	LSC
39	p1	(T)15	15	69605	69619	psaJ_rpl33	LSC
40	p1	(A)13	13	70339	70351	rps18	LSC
41	p1	(T)11	11	72315	72325	clpP_clpP	LSC
42	p1	(A)11	11	73157	73167	clpP_clpP	LSC
43	p1	(A)11	11	73289	73299	clpP_clpP	LSC
44	p1	(T)17	17	73505	73521	clpP_clpP	LSC
45	p2	(AT)6	12	74161	74172	clpP_psbB	LSC
46	p1	(T)16	16	77097	77112	petB_petB	LSC
47	p1	(A)10	10	79737	79746	petD_rpoA	LSC
48	p1	(T)10	10	84690	84699	rpl16_rps3	LSC
49	p1	(T)10	10	85485	85494	rps3_rpl22	LSC
50	p1	(G)10	10	96196	96205	ycf2_trnL-CAA	IRa
51	p1	(A)14	14	115144	115157	ndhF_rpl32	SSC
52	p1	(T)14	14	122181	122194	ndhI	SSC
53	p1	(C)10	10	124065	124074	ndhA_ndhA	SSC
54	p1	(T)11	11	129671	129681	ycf1	SSC
55	p1	(A)19	19	130296	130314	ycf1	SSC
56	p1	(T)10	10	130686	130695	ycf1	SSC
57	p1	(C)10	10	147862	147871	trnL-CAA_ycf2	IRb

## Sheet: Prunus_armeniaea
Supplemental Table 5. SSR information of Prunus Armeniaca
SSR_number	SSR_type	SSR	size	start	end	Location	Region
1	p1	(T)13	13	1591	1603	psbA_trnK-UUU	LSC
2	p1	(A)11	11	2904	2914	matK	LSC
3	p1	(T)11	11	3250	3260	matK	LSC
4	p1	(A)10	10	3740	3749	matK_rps16	LSC
5	p1	(T)12	12	4012	4023	matK_rps16	LSC
6	p1	(C)13	13	5462	5474	rps16_rps16	LSC
7	p1	(A)15	15	5628	5642	rps16_rps16	LSC
8	p1	(A)15	15	6776	6790	rps16_trnQ-UUG	LSC
9	p1	(A)10	10	8384	8393	trnS-GCU_trnG-GCC	LSC
10	p1	(T)10	10	9443	9452	trnG-GCC_trnG-GCC	LSC
11	p1	(T)12	12	9851	9862	trnR-UCU_atpA	LSC
12	p1	(T)10	10	11826	11835	atpA_atpF	LSC
13	p1	(A)10	10	12712	12721	atpF_atpF	LSC
14	p2	(AT)6	12	12907	12918	atpF_atpF	LSC
15	p1	(T)10	10	14150	14159	atpH_atpI	LSC
16	p1	(T)11	11	14869	14879	atpH_atpI	LSC
17	p1	(A)17	17	16757	16773	rps2_rpoC2	LSC
18	p1	(T)11	11	18953	18963	rpoC2	LSC
19	p1	(T)10	10	26671	26680	rpoB	LSC
20	p1	(A)12	12	27751	27762	rpoB_trnC-GCA	LSC
21	p1	(T)10	10	29612	29621	petN_psbM	LSC
22	p1	(T)14	14	37595	37608	trnS-UGA_psbZ	LSC
23	p2	(AT)6	12	48368	48379	trnT-UGU_trnL-UAA	LSC
24	p1	(A)15	15	48822	48836	trnT-UGU_trnL-UAA	LSC
25	p2	(TA)6	12	50643	50654	trnF-GAA_ndhJ	LSC
26	p1	(T)10	10	56319	56328	atpB	LSC
27	p1	(T)16	16	59012	59027	rbcL_accD	LSC
28	p1	(C)11	11	60926	60936	accD_psaI	LSC
29	p1	(T)11	11	62728	62738	ycf4_cemA	LSC
30	p1	(A)11	11	62875	62885	ycf4_cemA	LSC
31	p1	(A)11	11	65452	65462	petA_psbJ	LSC
32	p1	(T)11	11	66068	66078	psbJ_psbL,psbL	LSC
33	p1	(A)10	10	66253	66262	psbF	LSC
34	p1	(A)12	12	67408	67419	psbE_petL	LSC
35	p2	(TA)6	12	67575	67586	psbE_petL	LSC
36	c	(T)11agaataagttattct(A)13	39	69285	69323	psaJ_rpl33	LSC
37	p1	(T)15	15	69581	69595	psaJ_rpl33	LSC
38	p1	(A)13	13	70315	70327	rps18	LSC
39	p1	(T)11	11	72292	72302	clpP_clpP	LSC
40	p1	(A)11	11	73134	73144	clpP_clpP	LSC
41	p1	(A)11	11	73266	73276	clpP_clpP	LSC
42	p1	(T)17	17	73482	73498	clpP_clpP	LSC
43	p2	(AT)6	12	74138	74149	clpP_psbB	LSC
44	p1	(T)15	15	77073	77087	petB_petB	LSC
45	p1	(A)10	10	79712	79721	petD_rpoA	LSC
46	p1	(T)10	10	84665	84674	rpl16_rps3	LSC
47	p1	(T)10	10	85460	85469	rps3_rpl22	LSC
48	p1	(G)10	10	96169	96178	ycf2_trnL-CAA	IRa
49	p1	(A)14	14	115117	115130	ndhF_rpl32	SSC
50	p1	(T)10	10	115407	115416	ndhF_rpl32	SSC
51	p1	(T)14	14	122129	122142	ndhI	SSC
52	p1	(C)10	10	124022	124031	ndhA_ndhA	SSC
53	p1	(T)11	11	129628	129638	ycf1	SSC
54	p1	(A)19	19	130253	130271	ycf1	SSC
55	p1	(T)10	10	130643	130652	ycf1	SSC
56	p1	(C)10	10	147819	147828	trnL-CAA_ycf2	IRb

## Sheet: Prunus_sibirica
Supplemental Table S5. SSR information of Prunus sibirica
SSR_number	SSR_type	SSR	size	start	end	Location	Region
1	p1	(T)11	11	1592	1602	psbA_trnK-UUU	LSC
2	p1	(A)11	11	2903	2913	matK	LSC
3	p1	(T)11	11	3249	3259	matK	LSC
4	p1	(T)10	10	4012	4021	matK_rps16	LSC
5	p1	(A)10	10	4861	4870	matK_rps16	LSC
6	p1	(C)12	12	5451	5462	rps16_rps16	LSC
7	p1	(A)15	15	5616	5630	rps16_rps16	LSC
8	p1	(A)14	14	6765	6778	rps16_trnQ-UUG	LSC
9	p1	(T)16	16	9430	9445	trnG-GCC_trnG-GCC	LSC
10	p1	(T)19	19	9837	9855	trnR-UCU_atpA	LSC
11	p1	(T)10	10	11811	11820	atpA_atpF	LSC
12	p1	(T)13	13	14134	14146	atpH_atpI	LSC
13	p1	(T)11	11	14850	14860	atpH_atpI	LSC
14	p1	(A)13	13	16738	16750	rps2_rpoC2	LSC
15	p1	(T)11	11	18929	18939	rpoC2	LSC
16	p1	(T)10	10	26649	26658	rpoB	LSC
17	p1	(T)10	10	27294	27303	rpoB,rpoB_trnC-GCA	LSC
18	c	(A)13ttctcgt(A)10	30	27731	27760	rpoB_trnC-GCA	LSC
19	p1	(T)10	10	29590	29599	petN_psbM	LSC
20	p1	(T)10	10	37099	37108	psbC_trnS-UGA	LSC
21	p2	(AT)6	12	48379	48390	trnT-UGU_trnL-UAA	LSC
22	p1	(A)15	15	48833	48847	trnT-UGU_trnL-UAA	LSC
23	p2	(TA)10	20	50668	50687	trnF-GAA_ndhJ	LSC
24	p1	(T)10	10	52309	52318	ndhK_ndhC	LSC
25	p1	(T)10	10	56354	56363	atpB	LSC
26	p1	(T)16	16	59053	59068	rbcL_accD	LSC
27	p1	(C)11	11	60984	60994	accD_psaI	LSC
28	p1	(T)11	11	62786	62796	ycf4_cemA	LSC
29	p1	(A)11	11	62933	62943	ycf4_cemA	LSC
30	p1	(A)12	12	65520	65531	petA_psbJ	LSC
31	p1	(A)10	10	66760	66769	psbE_petL	LSC
32	p1	(T)15	15	67152	67166	psbE_petL	LSC
33	p1	(A)11	11	67500	67510	psbE_petL	LSC
34	c	(T)11agaataagttattct(A)13	39	69383	69421	psaJ_rpl33	LSC
35	p1	(T)15	15	69679	69693	psaJ_rpl33	LSC
36	p1	(A)13	13	70421	70433	rps18	LSC
37	p1	(A)11	11	73243	73253	clpP_clpP	LSC
38	p1	(A)11	11	73375	73385	clpP_clpP	LSC
39	p1	(T)17	17	73591	73607	clpP_clpP	LSC
40	p2	(AT)7	14	74246	74259	clpP_psbB	LSC
41	p1	(T)15	15	77183	77197	petB_petB	LSC
42	p1	(T)10	10	81569	81578	rps11_rpl36	LSC
43	p1	(A)13	13	83221	83233	rpl14_rpl16	LSC
44	p1	(A)10	10	84037	84046	rpl16_rpl16	LSC
45	p1	(T)12	12	84795	84806	rpl16_rps3	LSC
46	p1	(G)10	10	96310	96319	ycf2_trnL-CAA	IRa
47	p1	(A)10	10	114873	114882	ndhF_rpl32	SSC
48	p1	(T)12	12	122388	122399	ndhI	SSC
49	p1	(C)11	11	124289	124299	ndhA_ndhA	SSC
50	p1	(T)11	11	129901	129911	ycf1	SSC
51	p1	(A)19	19	130526	130544	ycf1	SSC
52	p1	(T)10	10	130916	130925	ycf1	SSC
53	p1	(C)10	10	148092	148101	trnL-CAA_ycf2	IRb
